# Supplementary material for: Active Fraction Combination From Liuwei Dihuang Decoction Improves Adult Hippocampal Neurogenesis and Neurogenic Microenvironment in Cranially Irradiated Mice
Source: Front Pharmacol. 2021 Sep 23;12:717719. doi: 10.3389/fphar.2021.717719 (PMC8495126; doi:10.3389/fphar.2021.717719)
Supplement: Supplementary file 3 [file DataSheet2.xlsx]

## Sheet: Figure 3-raw data
	Total distances (m)-open field test					Time in the center zone (s)-open field test
	Control	IR	IR+LW-AFC			Control	IR	IR+LW-AFC
	5.746	5.168	6.702			1.4	5.5	0.4
	5.699	6.152	6.547			1.4	5.2	0.5
	5.994	5.72	5.418			5.1	5.2	3.3
	4.962	5.665	5.628			4.5	8.6	3.3
	7.083	6.135	5.998			3.1	4.5	1.2
	5.266	9.236	4.721			3.1	4.4	3.1
	5.72	5.326	6.059			5.9	5.2	3.384
	5.112	5.764	4			0.3	4.1	0.55
	Freezing time (s)-Contextual fear conditioning					Immobility time (s)-Tail suspension test
	Control	IR	IR+LW-AFC			Control	IR	IR+LW-AFC
	289.1	272.2	275.2			140.65	114.26	75.68
	298.6	281.1	290.2			122.32	109.25	77.41
	300	231.1	297.3			57.58	134.2	117.43
	292.3	276.36	291			110.66	156.04	132.92
	259.6	176.9	284.6			142.85	167.33	121.48
	297.2	251.3	290.1			92.68	136.2	70.7
	300	200.6	278.7			143.38	167.27	126.86
	279	194.64	257.5			78.82	105.13	71.68

## Sheet: Figure 4-raw data
		Brdu number-Dorsal					Brdu number-Ventral
		Control	IR	IR+LW-AFC			Control	IR	IR+LW-AFC
		1008	80	120			932	208	192
		1056	84	160			884	190	205
		860	78	148			912	180	252
		632	77.615	122.17			652	179	185

## Sheet: Figure 5-raw data
		DCX number-Dorsal					DCX number-Ventral
		Control	IR	IR+LW-AFC			Control	IR	IR+LW-AFC
		4584	408	784			4288	584	656
		2720	612	1172			3252	704	672
		3360	724	1084			3504	964	572
		3468	421.1	809.6			4272	556	580

## Sheet: Figure 6-raw data
		GSH (umol/g)					GSH-Px (U/mg)					CAT (U/mg)
		Control	IR	IR+LW-AFC			Control	IR	IR+LW-AFC			Control	IR	IR+LW-AFC
		1.038	0.838	1.041			157.931	125.356	170.296			6.303	6.217	8.926
		0.945	0.989	1.165			160.156	135.312	166.989			7.304	6.522	8.576
		0.884	0.705	1.051			169.34	121.085	164.393			8.493	5.539	9.597
		1.191	1.009	1.332			158.384	123.372	176.988			7.333	6.307	8.221
		0.985	0.946	1.194			148.201	132.086	161.629			8.173	6.676	8.211
		0.87	0.771	1.044			154.729	121.38	167.671			6.66	5.81	8.13
		SOD (U/mg)					MDA (nmol/mg)
		Control	IR	IR+LW-AFC			Control	IR	IR+LW-AFC
		10.406	7.28	11.172			0.484	0.414	0.409
		10.516	9.855	11.171			0.464	0.495	0.361
		10.53	7.414	11.943			0.588	0.493	0.419
		9.939	8.466	12.095			0.459	0.624	0.492
		10.601	9.939	10.23			0.471	0.677	0.392
		10.13	7.31	10.57			0.44	0.43	0.31

## Sheet: Figure 7-raw data
		BDNF (pg/ml)					IGF-1 (pg/ml)					VEGF (pg/ml)
		Control	IR	IR+LW-AFC			Control	IR	IR+LW-AFC			Control	IR	IR+LW-AFC
		53212	46628.1	53367.6			66.54	53.28	67.72			15.27	14.8	14.91
		51193.2	44666.8	49054.8			65.21	60.52	64.13			17.66	11.32	11.97
		56732.4	44754.8	59716.8			65.31	49.59	62			20.99	10.06	15.25
		50910	44242	48683			64.95	48.9	61.73			17.25	12.06	14.04

## Sheet: Figure 8-raw data
		IL-4 (pg/ml)					IL-10 (pg/ml)					G-CSF (pg/ml)
		Control	IR	IR+LW-AFC			Control	IR	IR+LW-AFC			Control	IR	IR+LW-AFC
		92.77	76.88	108.94			10.27	9.53	8.76			7.98	5.88	7.54
		109.76	92.77	104.72			11.44	10.47	10.67			7.6	6.71	5.88
		108.66	77.25	108.94			8.76	8.02	9.5			5.9	7.54	5.11
		92.77	71.83	104.69			9.5	9.53	8.76			6.29	7.54	5.94

## Sheet: Figure S1-raw data
		IL-1β (pg/ml)					IL-6 (pg/ml)					TNF-α (pg/ml)					IL-17A (pg/ml)
		Control	IR	IR+LW-AFC			Control	IR	IR+LW-AFC			Control	IR	IR+LW-AFC			Control	IR	IR+LW-AFC
		1247.02	1457.58	1162.57			24.43	26.28	24.62			2.53	3.04	3.06			42.84	45.09	43.94
		1425.41	1360.48	1164.5			22.041	28.25	29.18			2.69	2.69	3.21			42.84	47.2	47.16
		1328.31	992.79	1295.54			22.51	28.2	30.27			2.36	3.04	2.36			39.67	42.84	45.09
		1312.15	1228.26	1181.39			22.51	24.36	24.36			2.36	2.87	2.36			37.67	46.09	45
